# Supplementary material for: Faster ≠ Smarter: Children with Higher Levels of Ability Take Longer to Give Incorrect Answers, Especially When the Task Matches Their Ability
Source: J Intell. 2023 Mar 29;11(4):63. doi: 10.3390/jintelligence11040063 (PMC10143123; doi:10.3390/jintelligence11040063)
Supplement: Supplementary file 1 [file jintelligence-11-00063-s001.zip]

Archive with 5 entries (5 files):
- analytic_script.R
- plot_script.R
- sensitivity_analysis_results.RData
- sensitivity_analysis_script.R
- Table S1-Game mechanics.pdf
